# Supplementary material for: Sources of Resistance to Common Bacterial Blight and Charcoal Rot Disease for the Production of Mesoamerican Common Beans in the Southern United States
Source: Plants (Basel). 2021 May 17;10(5):998. doi: 10.3390/plants10050998 (PMC8156677; doi:10.3390/plants10050998)
Supplement: Supplementary file 1 [file plants-10-00998-s001.zip]

Archive with 2 entries (2 files):
- Supplemental_Tables MDP corrected.xlsx
- Suppl. Figure 1.pdf
