# Supplementary material for: Sources of Resistance to Common Bacterial Blight and Charcoal Rot Disease for the Production of Mesoamerican Common Beans in the Southern United States
Source: Plants (Basel). 2021 May 17;10(5):998. doi: 10.3390/plants10050998 (PMC8156677; doi:10.3390/plants10050998)
Supplement: Supplementary file 1 [file plants-10-00998-s001.zip › Supplemental_Tables MDP corrected.xlsx]

## Sheet: Table_S1
Table_S1: List of genotypes from the Mesoamerican common bean gene pool diversity panel used in this sutdy
	CAPs name	Source	Name	Class	color	Classification or group
1	BEANCAP-1	NE25-11-1	BelMiNeb-RR-2	GN	white	Durango
2	BEANCAP-2	NE25-11-2	BelMiNeb-RMR-3	GN	white	Durango
3	BEANCAP-3	NE25-11-3	BelDakMi-RR-5	pinto	Pinto	Durango
4	BEANCAP-5	NE22-11-5	BelMiNeb-RMR-7	Navy	White	Mesoamerica
5	BEANCAP-6	NE22-11-6	BelMiNeb-RMR-4	Navy	White	Mesoamerica
6	BEANCAP-7	NE22-11-7	BelNeb-RR-1	GN	white	Durango
7	BEANCAP-8	NE22-11-8	BelMiNeb-RMR-8	Navy	white	Mesoamerica
8	BEANCAP-9	NE25-11-9	AC Redbond	small red	red	Mesoamerica
9	BEANCAP-10	NE22-11-10	AC Black Diamond	black	black	Mesoamerica
10	BEANCAP-11	NE25-11-11	AC Island	Pinto	pinto	Durango
11	BEANCAP-12	NE25-11-12	AC Early Rose	pink	pink	Mesoamerica
12	BEANCAP-13	NE22-11-13	AC Polaris	Navy	white	Mesoamerica
13	BEANCAP-14	NE25-11-14	AC Resolute	GN	white	Durango
14	BEANCAP-15	NE25-11-15	AC Earlired	small red	red	Mesoamerica
15	BEANCAP-16	NE25-11-16	Bill Z	pinto	pinto	Durango
16	BEANCAP-17	NE25-11-17	Ouray	Pinto	Pinto	Durango
17	BEANCAP-18	NE25-11-18	Grand Mesa	pinto	pinto	Durango
18	BEANCAP-19	NE25-11-19	Fisher	Pinto	Pinto	Durango
19	BEANCAP-20	NE25-11-20	Montrose	Pinto	Pinto	Durango
20	BEANCAP-21	NE25-11-21	Olathe	pinto	pinto	Durango
21	BEANCAP-22	NE25-11-22	Shiny Crow	Pinto	Pinto	Durango
22	BEANCAP-23	NE25-11-23	San Juan	Pinto	Pinto	Durango
23	BEANCAP-24	NE22-11-24	Croissant	Pinto	Pinto	Durango
24	BEANCAP-25	NE25-11-25	Arapaho	Pinto	Pinto	Durango
25	BEANCAP-26	NE25-11-26	DOR 364	small red	red	Mesoamerica
26	BEANCAP-27	NE22-11-27	Xan 176	black	black	Mesoamerica
27	BEANCAP-28	NE25-11-28	PR 0340-3-3-1	small red	red	Mesoamerica
28	BEANCAP-29	NE25-11-29	Amadeus 77	small red	red	Mesoamerica
29	BEANCAP-30	NE22-11-30	Morales	small white	white	Mesoamerica
30	BEANCAP-31	NE22-11-31	Verano	small white	white	Mesoamerica
31	BEANCAP-32	NE25-11-32	DPC-4	black	black	Mesoamerica
32	BEANCAP-33	NE25-11-33	PR 0443-151	black	black	Mesoamerica
33	BEANCAP-35	NE25-11-35	PR 0401-259	pink	pink	Mesoamerica
34	BEANCAP-37	NE25-11-37	IBC 301-204	small red	red	Mesoamerica
35	BEANCAP-38	NE25-11-38	CENTA Pupil	small red	red	Mesoamerica
36	BEANCAP-39	NE25-11-39	INTA Precoz	small red	red	Mesoamerica
37	BEANCAP-40	NE25-11-40	Dehoro	small red	red	Mesoamerica
38	BEANCAP-41	NE25-11-41	Aifi Wuriti	black	black	Mesoamerica
39	BEANCAP-42	NE25-11-42	TARS09-RR004	small red	red	Mesoamerica
40	BEANCAP-43	NE25-11-43	TARS09-RR007	Small red	red	Mesoamerica
41	BEANCAP-44	NE25-11-44	TARS09-RR023	pinto	pinto	Durango
42	BEANCAP-45	NE25-11-45	TARS09-RR029	small red	red	Mesoamerica
43	BEANCAP-47	NE25-11-47	FO7-004-9-1	navy	white	Mesoamerica
44	BEANCAP-48	NE25-11-48	FO7-449-9-3	red	red	Mesoamerica
45	BEANCAP-49	NE25-11-49	FO7-014-22-2	red	red	Mesoamerica
46	BEANCAP-50	NE22-11-50	FO4-2801-4-6-6	black	black	Mesoamerica
47	BEANCAP-51	NE22-11-51	FO4-2801-4-5-1	black	black	Mesoamerica
48	BEANCAP-52	NE25-11-52	I06-2575-17	pinto	pinto	Durango
49	BEANCAP-53	NE22-11-53	FO4-2801-4-1-2	black	black	Mesoamerica
50	BEANCAP-54	NE22-11-54	Michelite	Navy	white	Mesoamerica
51	BEANCAP-55	NE22-11-55	Sanilac	Navy	white	Mesoamerica
52	BEANCAP-56	NE22-11-56	Seafarer	Navy	white	Mesoamerica
53	BEANCAP-60	NE22-11-60	Swan Valley	Navy	white	Mesoamerica
54	BEANCAP-61	NE22-11-61	Neptune	Navy	white	Mesoamerica
55	BEANCAP-62	NE22-11-62	Domino	black	black	Mesoamerica
56	BEANCAP-63	NE22-11-63	Black magic	black	black	Mesoamerica
57	BEANCAP-65	NE22-11-65	Bunsi	navy	white	Mesoamerica
58	BEANCAP-66	NE22-11-66	C-20	navy	white	Mesoamerica
59	BEANCAP-67	NE22-11-67	Laker	navy	white	Mesoamerica
60	BEANCAP-68	NE22-11-68	Mayflower	navy	white	Mesoamerica
61	BEANCAP-69	NE22-11-69	Blackhawk	black	black	Mesoamerica
62	BEANCAP-70	NE25-11-70	Sierra	pinto	pinto	Durango
63	BEANCAP-73	NE25-11-73	Aztec	Pinto	pinto	Durango
64	BEANCAP-74	NE22-11-74	Huron	navy	white	Mesoamerica
65	BEANCAP-75	NE22-11-75	Raven	black	black	Mesoamerica
66	BEANCAP-77	NE22-11-77	Newport	navy	white	Mesoamerica
67	BEANCAP-78	NE25-11-78	Mackinac	navy	white	Mesoamerica
68	BEANCAP-79	NE25-11-79	Kodiak	pinto	pinto	Durango
69	BEANCAP-80	NE25-11-80	Matterhorn	GN	white	Durango
70	BEANCAP-84	NE22-11-84	Phantom	black	black	Mesoamerica
71	BEANCAP-85	NE22-11-85	Jaguar	Black	black	Mesoamerica
72	BEANCAP-86	NE22-11-86	Seahawk	navy / black	black	Mesoamerica
73	BEANCAP-87	NE22-11-87	Condor	black	black	Mesoamerica
74	BEANCAP-88	NE22-11-88	Zorro	black	black	Mesoamerica
75	BEANCAP-89	NE25-11-89	Santa Fe	pinto	pinto	Durango
76	BEANCAP-90	NE22-11-90	BO5055	black	black	Mesoamerica
77	BEANCAP-91	NE25-11-91	P07863	pinto	pinto	Durango
78	BEANCAP-92	NE22-11-92	T-39	black	black	Mesoamerica
79	BEANCAP-93	NE25-11-93	Merlot	red	red	Mesoamerica
80	BEANCAP-94	NE25-11-94	Sedona	pink	pink	Durango
81	BEANCAP-96	NE22-11-96	Cornell 49-242	black	black	Mesoamerica
82	BEANCAP-97	NE22-11-97	N05324	navy	white	Mesoamerica
83	BEANCAP-99	NE25-11-99	S08418	pink	pink	Durango
84	BEANCAP-104	NE22-11-104	115M(black Rhino)	black	black	Mesoamerica
85	BEANCAP-106	NE22-11-106	Puebla 152	Black	black	Mesoamerica
86	BEANCAP-109	NE25-11-109	Poncho	pinto	pinto	Durango
87	BEANCAP-110	NE25-11-110	Topaz	pinto	pinto	Durango
88	BEANCAP-111	NE25-11-111	Buckskin	Pinto	pinto	Durango
89	BEANCAP-112	NE25-11-112	Flint	Pinto	pinto	Durango
90	BEANCAP-113	NE25-11-113	Fargo	pinto	pinto	Durango
91	BEANCAP-114	NE25-11-114	Agassiz	Pinto	pinto	Durango
92	BEANCAP-115	NE25-11-115	Remington	pinto	pinto	Durango
93	BEANCAP-120	NE25-11-120	La Paz	pinto	pinto	Durango
94	BEANCAP-121	NE25-11-121	Baja	Pinto	pinto	Durango
95	BEANCAP-122	NE25-11-122	Durango	Pinto	pinto	Durango
96	BEANCAP-123	NE25-11-123	Sonora	Pinto	pinto	Durango
97	BEANCAP-124	NE22-11-124	Shania	black	black	Mesoamerica
98	BEANCAP-125	NE22-11-125	Bandit	black	black	Mesoamerica
99	BEANCAP-126	NE22-11-126	Loreto	black	black	Mesoamerica
100	BEANCAP-127	NE22-11-127	Schooner	navy	white	Mesoamerica
101	BEANCAP-128	NE22-11-128	Ensign	navy	white	Mesoamerica
102	BEANCAP-129	NE22-11-129	Voyager	navy	white	Mesoamerica
103	BEANCAP-130	NE22-11-130	Seabiskit	navy	white	Mesoamerica
104	BEANCAP-131	NE25-11-131	Pink Floyd	pink	pink	Mesoamerica
105	BEANCAP-132	NE25-11-132	Red Ryder	small red	red	Durango
106	BEANCAP-133	NE22-11-133	Medalist	navy	white	Mesoamerica
107	BEANCAP-134	NE22-11-134	Navigator	navy	white	Mesoamerica
108	BEANCAP-135	NE25-11-135	Ivory	GN	white	Durango
109	BEANCAP-136	NE25-11-136	Beryl	GN	white	Durango
110	BEANCAP-137	NE25-11-137	Beryl R	GN	white	Durango
111	BEANCAP-138	NE25-11-138	Marquis	GN	white	Durango
112	BEANCAP-139	NE25-11-139	Sapphire	GN	white	Durango
113	BEANCAP-140	NE25-11-140	Ember	small red	red	Durango
114	BEANCAP-141	NE25-11-141	Garnet	small red	red	Mesoamerica
115	BEANCAP-142	NE25-11-142	ROG 312	Pink	pink	Durango
116	BEANCAP-143	NE25-11-143	Desert Rose	Flor de mayo	pink	Durango
117	BEANCAP-145	NE22-11-145	Midnight	black	black	Mesoamerica
118	BEANCAP-146	NE22-11-146	Black Knight	black	black	Mesoamerica
119	BEANCAP-156	NE25-11-156	SDPI-1	Pinto	pinto	Durango
120	BEANCAP-157	NE25-11-157	Shoshone	pinto	pinto	Durango
121	BEANCAP-158	NE25-11-158	UI-3	small red	red	Mesoamerica
122	BEANCAP-159	NE25-11-159	UI-37	small red	red	Mesoamerica
123	BEANCAP-160	NE25-11-160	UI-537	pink	pink	Mesoamerica
124	BEANCAP-161	NE25-11-161	Common Pinto	pinto	pinto	Durango
125	BEANCAP-162	NE25-11-162	Common Red Mexican	small red	red	Durango
126	BEANCAP-163	NE25-11-163	IP08-2	pinto	pinto	Durango
127	BEANCAP-164	NE25-11-164	Kimberly	pinto	pinto	Durango
128	BEANCAP-165	NE25-11-165	Sawtooth	GN	white	Durango
129	BEANCAP-166	NE25-11-166	UI-123	GN	white	Durango
130	BEANCAP-167	NE25-11-167	UI-126	pinto	pinto	Durango
131	BEANCAP-168	NE25-11-168	UI-196	pinto	pinto	Durango
132	BEANCAP-169	NE25-11-169	UI-228	small red	red	Durango
133	BEANCAP-170	NE25-11-170	UI-239	small red	red	Durango
134	BEANCAP-172	NE22-11-172	UI-906	black	black	Mesoamerica
135	BEANCAP-173	NE22-11-173	UI-911	black	black	Mesoamerica
136	BEANCAP-174	NE25-11-174	US-1140	GN	white	Durango
137	BEANCAP-176	NE25-11-176	UI-59	GN	white	Durango
138	BEANCAP-177	NE25-11-177	UI-111	Pinto	pinto	Durango
139	BEANCAP-178	NE25-11-178	UI-114	pinto	pinto	Durango
140	BEANCAP-179	NE25-11-179	UI-425	GN	white	Durango
141	BEANCAP-180	NE25-11-180	BelNeb 2	GN	white	Durango
142	BEANCAP-181	NE25-11-181	BelMiNeb 1	GN	white	Durango
143	BEANCAP-182	NE25-11-182	BelMiNeb 2	GN	white	Durango
144	BEANCAP-184	NE25-11-184	BelMiNeb 5	GN	white	Durango
145	BEANCAP-185	NE25-11-185	GN#1Sel27	GN	white	Durango
146	BEANCAP-186	NE25-11-186	GN Harris	GN	white	Durango
147	BEANCAP-187	NE25-11-187	GN Star	GN	white	Durango
148	BEANCAP-189	NE25-11-189	Tara	GN	white	Durango
149	BEANCAP-190	NE25-11-190	Starlight	GN	white	Durango
150	BEANCAP-191	NE25-11-191	Emerson	GN	white	Durango
151	BEANCAP-192	NE25-11-192	Weihing	GN	white	Durango
152	BEANCAP-193	NE25-11-193	ABC-Weihing	GN	white	Durango
153	BEANCAP-194	NE22-11-194	Coyne	GN	white	Durango
154	BEANCAP-195	NE25-11-195	ABCP-8	Pinto	pinto	Durango
155	BEANCAP-196	NE25-11-196	Chase	pinto	pinto	Durango
156	BEANCAP-197	NE25-11-197	ABCP-15	Pinto	pinto	Durango
157	BEANCAP-198	NE25-11-198	ABCP-17	Pinto	pinto	Durango
158	BEANCAP-199	NE25-11-199	NE1-09-13	GN	white	Durango
159	BEANCAP-200	NE25-11-200	NE1-09-19	GN	white	Durango
160	BEANCAP-201	NE25-11-201	NE1-09-20	GN	white	Durango
161	BEANCAP-202	NE25-11-202	NE1-09-22	GN	white	Durango
162	BEANCAP-203	NE25-11-203	NE2-09-1	Pinto	pinto	Durango
163	BEANCAP-204	NE25-11-204	NE2-09-3	Pinto	pinto	Durango
164	BEANCAP-205	NE25-11-205	NE2-09-4	Pinto	pinto	Durango
165	BEANCAP-206	NE25-11-206	NE2-09-8	Pinto	pinto	Durango
166	BEANCAP-207	NE25-11-207	NE2-09-10	pinto	pinto	Durango
167	BEANCAP-208	NE25-11-208	NE1-09-9	GN	white	Durango
168	BEANCAP-209	NE25-11-209	AC Pintoba	Pinto	pinto	Durango
169	BEANCAP-210	NE25-11-210	AC Ole	Pinto	pinto	Durango
170	BEANCAP-211	NE25-11-211	Win Mor	Pinto	pinto	Durango
171	BEANCAP-212	NE25-11-212	AC Scarlet	small red	red	Durango
172	BEANCAP-213	NE22-11-213	Morden 003	navy	white	Mesoamerica
173	BEANCAP-214	NE25-11-214	ICB-12	pinto	pinto	Durango
174	BEANCAP-215	NE22-11-215	A-55	Black	black	Mesoamerica
175	BEANCAP-216	NE22-11-216	I9365-31	black	black	Mesoamerica
176	BEANCAP-217	NE22-11-217	92BG-7	black	black	Mesoamerica
177	BEANCAP-218	NE22-11-218	ICB-10	black	black	Mesoamerica
178	BEANCAP-219	NE22-11-219	ICB-3	black	black	Mesoamerica
179	BEANCAP-220	NE25-11-220	JM-24	GN	white	Durango
180	BEANCAP-221	NE25-11-221	USWA-12	GN	white	Durango
181	BEANCAP-222	NE25-11-222	Quincy	Pinto	pinto	Durango
182	BEANCAP-223	NE25-11-223	Burke	Pinto	pinto	Durango
183	BEANCAP-224	NE25-11-224	TARS-VCI-4B	Pinto	pinto	Durango
184	BEANCAP-225	NE25-11-225	JM-126	Pinto	pinto	Durango
185	BEANCAP-227	NE25-11-227	Pindak	Pinto	pinto	Durango
186	BEANCAP-228	NE25-11-228	Nodak	Pinto	pinto	Durango
187	BEANCAP-229	NE25-11-229	Holberg	Pinto	pinto	Durango
188	BEANCAP-230	NE25-11-230	92US-1006	Pinto	pinto	Durango
189	BEANCAP-231	NE25-11-231	Othello	Pinto	pinto	Durango
190	BEANCAP-232	NE25-11-232	NW-590	Pinto	pinto	Durango
191	BEANCAP-233	NE25-11-233	NW-410	Pinto	pinto	Durango
192	BEANCAP-234	NE25-11-234	PT7-2	Pinto	pinto	Durango
193	BEANCAP-235	NE25-11-235	USPT-WM-1	Pinto	pinto	Durango
194	BEANCAP-236	NE25-11-236	USPT-CBB-1	Pinto	pinto	Durango
195	BEANCAP-237	NE25-11-237	USPT-CBB-3	Pinto	pinto	Durango
196	BEANCAP-238	NE25-11-238	USPT-ANT-1	Pinto	pinto	Durango
197	BEANCAP-239	NE25-11-239	USPT-CBB-5	Pinto	pinto	Durango
198	BEANCAP-240	NE25-11-240	Big Bend	small red	red	Durango
199	BEANCAP-241	NE25-11-241	Le Baron	small red	red	Durango
200	BEANCAP-242	NE25-11-242	NW-63	small red	red	Durango
201	BEANCAP-243	NE25-11-243	USRM-20	small red	red	Durango
202	BEANCAP-244	NE25-11-244	Coulee	small red	red	Durango
203	BEANCAP-257	NE25-11-257	USWA-13	GN	white	Durango
204	BEANCAP-258	NE22-11-258	NW-395	small white	white	Mesoamerica
205	BEANCAP-259	NE22-11-259	Hyden	small white	white	Mesoamerica
206	BEANCAP-260	NE22-11-260	USWA-50	small white	white	Mesoamerica
207	BEANCAP-266	NE25-11-266	6R-42	pink	pink	Durango
208	BEANCAP-267	NE25-11-267	Victor	Pink	pink	Durango
209	BEANCAP-268	NE25-11-268	USWA-61	Pink	pink	Durango
210	BEANCAP-269	NE25-11-269	I9365-25	Pink	pink	Mesoamerica
211	BEANCAP-270	NE25-11-270	I9365-5	Pink	pink	Durango
212	BEANCAP-271	NE25-11-271	Rojo Chiquito	small red	red	Mesoamerica
213	BEANCAP-272	NE25-11-272	Indeterminate Jamaica Red	red mottle	mottle	Andean
214	BEANCAP-273	NE22-11-273	Orca	Black mottle	mottle	Durango
215	BEANCAP-278	NE25-11-278	Viva	Pink	pink	Mesoamerica
216	BEANCAP-279	NE25-11-279	Roza	Pink	pink	Durango
217	BEANCAP-280	NE25-11-280	Harold	Pink	pink	Durango
218	BEANCAP-281	NE25-11-281	Gloria	Pink	pink	Mesoamerica
219	BEANCAP-282	NE25-11-282	URS-117	Pink	pink	Durango
220	BEANCAP-286	NE22-11-286	A285	carioca	carioca	Mesoamerica
221	BEANCAP-287	NE22-11-287	A801	carioca	carioca	Mesoamerica
222	BEANCAP-290	NE22-11-290	BAT 477	tan	pink	Mesoamerica
223	BEANCAP-291	NE22-11-291	SEA 10	tan	mottle	Mesoamerica
224	BEANCAP-292	NE25-11-292	PK9-7	Pink	pink	Mesoamerica
225	BEANCAP-293	NE25-11-293	PK915	Pink	pink	Durango
226	BEANCAP-294	NE25-11-294	SR7-3	small red	red	Mesoamerica
227	BEANCAP-295	NE25-11-295	SR9-4	small red	red	Mesoamerica
228	BEANCAP-296	NE25-11-296	GN9-4	GN	white	Durango
229	BEANCAP-297	NE25-11-297	GN9-1	GN	white	Durango
230	BEANCAP-298	NE25-11-298	PT9-17	Pinto	pinto	Durango
231	BEANCAP-299	NE25-11-299	Maverick	Pinto	pinto	Durango
232	BEANCAP-300	NE25-11-300	Lariat	Pinto	pinto	Durango
233	BEANCAP-301	NE25-11-301	Stampede	Pinto	pinto	Durango
234	BEANCAP-302	NE25-11-302	ND-307	Pinto	pinto	Durango
235	BEANCAP-303	NE25-11-303	Frontier	Pinto	pinto	Durango
236	BEANCAP-304	NE22-11-304	Arthur	navy	white	Mesoamerica
237	BEANCAP-305	NE22-11-305	Norstar	navy	white	Mesoamerica
238	BEANCAP-306	NE22-11-306	Avalanche	navy	white	Mesoamerica
239	BEANCAP-307	NE22-11-307	Eclipse	Black	black	Mesoamerica
240	BEANCAP-308	NE25-11-308	NDZ06249	Small red	red	Durango
241	BEANCAP-309	NE25-11-309	ND040494-4	pinto	pinto	Durango
242	BEANCAP-310	NE22-11-310	ND021717	Black	black	Mesoamerica
243	BEANCAP-311	NE22-11-311	ND021574	Black	black	Mesoamerica
244	BEANCAP-312	NE25-11-312	ND041062-1	Pinto	pinto	Durango
245	BEANCAP-314	NE25-11-314	ND060197	Pinto	pinto	Durango
246	BEANCAP-316	NE25-11-316	Hatton	Pinto	pinto	Durango
247	BEANCAP-317	NE22-11-317	Crestwood	navy	white	Mesoamerica
248	BEANCAP-319	NE22-11-319	Reliant	navy	white	Mesoamerica
249	BEANCAP-320	NE25-11-320	Vista	navy	white	Mesoamerica
250	BEANCAP-321	NE22-11-321	Envoy	navy	white	Mesoamerica
251	BEANCAP-322	NE22-11-322	Blackjack	black	black	Mesoamerica
252	BEANCAP-323	NE25-11-323	GTS-900	Pinto	pinto	Durango
253	BEANCAP-324	NE22-11-324	CDC Nighthawk	Black	black	Mesoamerica
254	BEANCAP-325	NE25-11-325	CDCWM-2	Pinto	pinto	Durango
255	BEANCAP-326	NE25-11-326	CDC Pinnacle	Pinto	pinto	Durango
256	BEANCAP-327	NE22-11-327	CDC Whitecap	navy	white	Mesoamerica
257	BEANCAP-328	NE25-11-328	CDC Nordic	GN	white	Durango
258	BEANCAP-329	NE25-11-329	CDC Crocus	GN	white	Durango
259	BEANCAP-330	NE25-11-330	CDC Pintium	Pinto	pinto	Durango
260	BEANCAP-331	NE25-11-331	CDC Expresso	black	black	Mesoamerica
261	BEANCAP-332	NE22-11-332	CDC Jet	black	black	Mesoamerica
262	BEANCAP-333	NE25-11-333	CDC Rosalee	Pink	pink	Mesoamerica
263	BEANCAP-334	NE25-11-334	CDC Camino	Pink	pink	Mesoamerica
264	BEANCAP-336	NE22-11-336	OAC Rex	navy	white	Mesoamerica
265	BEANCAP-339	NE22-11-339	Nautica	navy	white	Mesoamerica
266	BEANCAP-341	NE22-11-341	Fleetwood	Navy	white	Mesoamerica
267	BEANCAP-342	NE22-11-342	OAC Laser	Navy	white	Mesoamerica
268	BEANCAP-343	NE22-11-343	OAC Gryphon	Navy	white	Mesoamerica
269	BEANCAP-346	NE22-11-346	Lighthing	navy	white	Mesoamerica
270	BEANCAP-349	NE22-11-349	Harrowhawk	black	black	Mesoamerica
271	BEANCAP-350	NE22-11-350	AC Harblack	Black	black	Mesoamerica
272	BEANCAP-352	NE22-11-352	OAC Seaforth	navy	white	Mesoamerica
273	BEANCAP-353	NE22-11-353	AC Compass	navy	white	Mesoamerica
274	BEANCAP-354	NE22-11-354	T9905	Navy	white	Mesoamerica
275	BEANCAP-355	NE22-11-355	T9903	navy	white	Mesoamerica
276	BEANCAP-356	NE22-11-356	HY 4181	navy	white	Mesoamerica
277	BEANCAP-357	NE25-11-357	Gemini	GN	white	Durango
278	BEANCAP-358	NE25-11-358	Orion	GN	white	Durango
279	BEANCAP-372	NE22-11-372	UCD 96114	black	black	Mesoamerica
280	BEANCAP-373	NE22-11-373	UCD 9634	pink	pink	Mesoamerica
281	BEANCAP-374	NE25-11-374	UCD 9623	Pink / Flor de mayo	mayo	Durango
282	BEANCAP-375	NE25-11-375	Yolano	pink	pink	Durango
283	BEANCAP-379	NE25-11-379	Max	Pinto	pinto	Durango
284	BEANCAP-380	NE25-11-380	Jackpot	Pinto	pinto	Durango
285	BEANCAP-381	NE25-11-381	Gala	Pinto	pinto	Durango
286	BEANCAP-382	NE25-11-382	Sequoia	Pinto	pinto	Durango
287	BEANCAP-383	NE25-11-383	Apache	Pinto	pinto	Durango
288	BEANCAP-384	NE25-11-384	Fiesta	Pinto	pinto	Durango
289	BEANCAP-385	NE25-11-385	Bighorn	GN	white	Durango
290	BEANCAP-386	NE25-11-386	Buster	Pinto	pinto	Durango
291	BEANCAP-387	NE25-11-387	Medicine Hat	Pinto	pinto	Durango
292	BEANCAP-388	NE25-11-388	Windbreaker	Pinto	pinto	Durango
293	BEANCAP-389	NE25-11-389	Mariah	Pinto	pinto	Durango
294	BEANCAP-390	NE25-11-390	Focus	Pinto	pinto	Durango
295	BEANCAP-391	NE25-11-391	Vision	Pinto	pinto	Durango
296	BEANCAP-392	NE22-11-392	Albion	navy	white	Mesoamerica
297	BEANCAP-393	NE22-11-393	Avanti	navy	white	Mesoamerica
298	BEANCAP-394	NE22-11-394	Midland	navy	navy	Mesoamerica
299	BEANCAP-395	NE22-11-395	Black Velvet	black	black	Mesoamerica
300	BEANCAP-403	NE22-11-403	McHale	navy	navy	Mesoamerica

## Sheet: Table_S2
Table_S2 One degree of freedom orthogonal contrasts for CBB tolerance scores comparing races, market classes within races, market classes between races and CBB tolerant checks of 211 Mesoamerican Diversity Panel common bean genotypes grown over three years in Tennessee.
Contrast	DF	Estimate	MS	Mean		Difference of means Between tested Groups and selections for tolerance to CBB	STD
							Error
Group 1 vs Group 2				Group1	Group 2
Durango vs. Mesoamerican	1	26.64	9.75***	5.45	4.43 (2.11)	1.02 (Mesoamericans)	3.73
Contrasts between classes in Race Durango
Great Northern vs. Pink	1	-3.85	6.31***	4.92 (2.22)	7.72 (2.78)	2.80 (Great Northern)	0.67
Great Northern vs. Pinto	1	3.84	0.84	4.92 (2.22)	5.32 (2.31)	0.4	1.83
Great Northern vs. Red	1	-3.97	4.78***	4.92 (2.22)	7.04 (2.62)	2.12 (Great Northern)	0.79
Pink vs. Pinto	1	-3.18	4.61***	7.72 (2.78)	5.32 (2.31)	2.40 (Pinto)	0.65
Pink vs. Red	1	-0.88	0.22	7.72 (2.78)	7.04 (2.65)	0.68	0.82
Pinto vs. Red	1	-3.07	3.13***	5.32 (2.31)	7.04 (2.65)	1.72 (Pinto)	0.76
Contrasts between Classes in the Race Mesoamerica
Black vs. Navy	1	8.31	2.63***	3.88 (1.97)	4.75 (2.18)	0.87 (Black)	2.24
Black vs. Pink	1	-4.16	9.24***	3.88 (1.97)	7.33 (2.68)	3.45 (Black)	0.6
Black vs. Red	1	-0.57	0.04	3.88 (1.97)	4.02 (2.00)	0.14	1.19
Navy vs. Pink	1	-3.14	5.33***	4.75 (2.18)	7.33 (2.71)	2.58 (Navy)	0.6
Navy vs. Red	1	2.68	0.99	4.75 (2.18)	4.02 (2.00)	0.73 (Red)	1.18
Pink vs. Red	1	-3.98	7.24***	7.33 (2.71)	4.02 (2.00)	3.31(Red)	0.65
Contrasts Between Classes in Durango and Mesoamerica
Great Northern vs. Navy	1	-1.29	0.08	4.92 (2.22)	4.75 (2.18)	0.17	1.95
Durango Red vs. Mesoamerica- Red	1	-5.61	7.87***	7.04 (2.62)	4.02 (2.00)	3.02 (Mesoamerica -Red)	0.87
Durango Pink vs. Mesoamerica-Pink	1	0.26	0.02	7.72 (2.76)	7.33 (2.68)	0.39	0.76
Pinto vs. Black	1	14.49	9.31***	5.32 (2.24)	4.92(2.22)	0.40 (Mesoamerica-Black)	2.08
Contrasts between CBB tolerant Checks and other entries (Durango and Mesoamerica)
Durango checks vs. Mesoamerica checks	1	2.54	2.69***	4.00 (2.00)	3.17 (1.78)	0.83 (Mesoamerica Checks)	0.68
Durango vs. Durango checks	1	1.92	2.12***	5.52 (2.35)	2.53 (1.59)	2.99 (Durango Checks)	0.58
Mesoamerica vs. Mesoamerica checks	1	3.15	7.16***	4.48 (2.12)	3.17 (1.78)	1.13 (Mesoamerica Checks)	0.51

## Sheet: Table_S3
Table_S3: Mean yield performance and standard error of means (SE) for the top 5% of genotypes and bottom 2% of genotypes from the 211 entries of the common bean Mesoamerican Diversity Panel evaluated in the field over three years in Tennessee.
Genotype	Name	Class	Genepool	Mean +SE	Group Letter
			(Race)
BEANCAP-219	ICB-3	BLACK	MESO	2492.00+278	a
BEANCAP-299	Maverick	PINTO	DURANGO	2383.00+278	ab
BEANCAP-310	ND021717	BLACK	MESO	2369.00+278	abc
BEANCAP-41	Aifi Wuriti	BLACK	MESO	2359.00+278	abcd
BEANCAP-309	ND040494-4	PINTO	DURANGO	2356.00+278	abcd
BEANCAP-40	Dehoro	RED	MESO	2221.00+278	abcde
BEANCAP-33	PR 0443-151	BLACK	MESO	2204.00+278	abcdef
BEANCAP-217	92BG-7	BLACK	MESO	2185.00+278	abcdefg
BEANCAP-125	Bandit	BLACK	MESO	2183.00+278	abcdefg
BEANCAP-395	BLACK Velvet	BLACK	MESO	2162.00+278	abcdefgh
BEANCAP-300	Lariat	PINTO	DURANGO	2161.00+278	abcdefgh
.	.	.	.	.	.
.	.	.	.	.	.
BEANCAP-392	Albion	NAVY	MESO	399.92+277.7	stuv
BEANCAP-1	BelMiNeb-RR-2	GN	DURANGO	394.26+277.7	tuv
BEANCAP-3	BelDakMi-RR-5	PINTO	DURANGO	261.05+277.7	uv
BEANCAP-165	Sawtooth	GN	DURANGO	231.13+277.7	v

## Sheet: Table_S4
Table_S4: Mean disease score (based on 1 to 9 scale) and standard error of means (SE) of common bacterial blight (CBB) on top 13% of genotypes and bottom 2% of genotypes from the 211 entries of the common bean Mesoamerican Diversity Panel evaluated in the field over three years in Tennessee.
Genotype	Name	Class	Genepool (Race)	Mean +SE	Group Letter
BEANCAP-27	Xan 176	BLACK	MESO	1.00+0.72	a
BEANCAP-38	CENTA Pupil	RED	MESO	1.00+0.72	a
BEANCAP-33	PR 0443-151	BLACK	MESO	1.00+0.72	a
BEANCAP-194	Coyne	GN	DURANGO	1.33+0.72	ab
BEANCAP-43	TARS09-RR007	RED	MESO	1.33+0.72	ab
BEANCAP-40	Dehoro	RED	MESO	1.33+0.72	ab
BEANCAP-185	GN#1Sel27	GN	DURANGO	1.67+0.72	abc
BEANCAP-91	P07863	PINTO	DURANGO	1.67+0.72	abc
BEANCAP-96	Cornell 49-242	BLACK	MESO	1.67+0.72	abc
BEANCAP-51	FO4-2801-4-5-1	BLACK	MESO	1.67+0.72	abc
BEANCAP-26	DOR 364	RED	MESO	1.67+0.72	abc
BEANCAP-7	BelNeb-RR-1	GN	DURANGO	2.00+0.72	abcd
BEANCAP-61	Neptune	NAVY	MESO	2.00+0.72	abcd
BEANCAP-50	FO4-2801-4-6-6	BLACK	MESO	2.00+0.72	abcd
BEANCAP-78	Mackinac	NAVY	MESO	2.00+0.72	abcd
BEANCAP-310	ND021717	BLACK	MESO	2.00+0.72	abcd
BEANCAP-336	OAC Rex	NAVY	MESO	2.00+0.72	abcd
BEANCAP-23	San Juan	PINTO	DURANGO	2.00+0.72	abcd
BEANCAP-187	GN Star	GN	DURANGO	2.00+0.72	abcd
BEANCAP-331	CDC Expresso	BLACK	MESO	2.33+0.72	abcde
BEANCAP-311	ND021574	BLACK	MESO	2.33+0.72	abcde
BEANCAP-322	Blackjack	BLACK	MESO	2.33+0.72	abcde
BEANCAP-317	Crestwood	NAVY	MESO	2.67+0.72	abcdef
BEANCAP-202	NE1-09-22	GN	DURANGO	2.67+0.72	abcdef
BEANCAP-192	Weihing	GN	DURANGO	2.67+0.72	abcdef
BEANCAP-90	BO5055	BLACK	MESO	2.67+0.72	abcdef
BEANCAP-349	Harrow hawk	BLACK	MESO	2.67+0.72	abcdef
BEANCAP-193	ABC-Weihing	GN	DURANGO	2.67+0.72	abcdef
BEANCAP-219	ICB-3	BLACK	MESO	2.67+0.72	abcdef
.	.	.	.	.	.
.	.	.	.	.	.
BEANCAP-374	UCD 9623	PINK	DURANGO	8.33+0.72	jkl
BEANCAP-375	Yolano	PINK	DURANGO	8.67+0.72	kl
BEANCAP-143	Desert Rose	PINK	DURANGO	8.67+0.72	kl
BEANCAP-114	Agassiz	PINTO	DURANGO	8.67+0.72	kl
BEANCAP-12	AC Early Rose	PINK	MESO	8.67+0.72	kl
BEANCAP-333	CDC Rosalee	PINK	MESO	9.00+0.72	l

## Sheet: Table_S5
Table_S5: The names, chromosomal positions, and functions of common bacterial blight (CBB) candidate defense associat-ed genes identified in the genome wide association study with the 211 entries of the Mesoamerican common bean diversity panel through field and greenhouse testing in Tennessee.
SNP	Chromosome	Candidate genes	Direction	Proposed Function	Position on the genome
S10_1437174	Pv10	PvUI111.10G005900	forward	ZINC FINGER FYVE DOMAIN CONTAINING PROTEIN // GDSL ESTERASE/LIPASE LTL1	1347728..1350951
		PvUI111.10G006000	reverse	SF9 - LACCASE-7-RELATED	1353158..1356226
		PvUI111.10G006100	forward	SF4 - FAMILY NOT NAMED // PAR1 PROTEIN	1367201..1369398
		PvUI111.10G006200	forward		1374478..1375918
		PvUI111.10G006300	forward	RHO-INTERACTING TRANSCRIPTION TERMINATION FACTOR NUSG	1384434..1389527
		PvUI111.10G006400	forward	Legume lectin domain (Lectin_legB)	1400166..1401609
		PvUI111.10G006500	reverse	SF114 - TUBULIN	1402473..1404950
		PvUI111.10G006600	forward	SOUL heme-binding protein (SOUL)	1445842..1446851
		PvUI111.10G006700	reverse	Predicted membrane protein	1447012..1447246
		PvUI111.10G006800	forward	SF175 - FRUCTOKINASE-LIKE 1	1451758..1455311
		PvUI111.10G006900	forward		1471552..1473742
		PvUI111.10G007000	forward	SF1 - PHOSDUCIN-RELATED // PHOSDUCIN-LIKE PROTEIN 3	1476812..1480797
		PvUI111.10G007100	reverse	large subunit ribosomal protein L13 (RP-L13, MRPL13, rplM)	1481392..1486445
		PvUI111.10G007200	reverse	SF7 - EMB|CAB62613.1	1489193..1493929
		PvUI111.10G007300	reverse	phosphoserine phosphatase (serB, PSPH)	1498146..1501960
		PvUI111.10G007400	reverse	SF4 - FAMILY NOT NAMED // O-FUCOSYLTRANSFERASE FAMILY PROTEIN	1505037..1509878
		PvUI111.10G007500	reverse	SF4 - FAMILY NOT NAMED // EMB|CAB69840.1	1529603..1531960
		PvUI111.10G007600	reverse	SF136 - SOLUTE CARRIER FAMILY 35 // GDP-MANNOSE TRANSPORTER GONST3	1534755..1536505
S10_3398159	Pv10	PvUI111.10G018800	reverse		3303812..3305002
		PvUI111.10G018900	reverse		3306163..3307353
		PvUI111.10G019000	forward	SF1 - ALKANE HYDROXYLASE CYP96A15-RELATED	3326711..3328226
		PvUI111.10G019100	reverse	Small EDRK-rich protein H4F5	3328524..3329631
		PvUI111.10G019200	reverse		3341497..3344253
		PvUI111.10G019300	reverse		3347784..3348099
		PvUI111.10G019400	forward	SF1 - ALKANE HYDROXYLASE CYP96A15-RELATED	3360952..3362467
		PvUI111.10G019500	reverse	SF5 - SMALL EDRK-RICH FACTOR 1 // SUBFAMILY NOT NAMED	3362418..3363468
		PvUI111.10G019600	reverse	SF5 - SMALL EDRK-RICH FACTOR 1 // SUBFAMILY NOT NAMED	3370555..3371605
		PvUI111.10G019700	forward	SF1 - ALKANE HYDROXYLASE CYP96A15-RELATED	3377226..3378741
		PvUI111.10G019800	reverse	SF5 - SMALL EDRK-RICH FACTOR 1 // SUBFAMILY NOT NAMED	3379532..3380404
		PvUI111.10G019900	reverse		3402991..3403902
		PvUI111.10G020000	forward	F11 - C3HC4 TYPE RING-FINGER PROTEIN-RELATED	3404867..3406435
		PvUI111.10G020100	reverse	SF4 - FAMILY NOT NAMED // PROTEIN XRI1	3420440..3424066
		PvUI111.10G020200	reverse	RNA polymerase I-specific transcription initiation factor RRN3 (RRN3, TIFIA)	3434889..3439413
		PvUI111.10G020300	reverse	DNA-directed RNA polymerase III subunit RPC8 (RPC8, POLR3H)	3443582..3448502
		PvUI111.10G020400	reverse	SF34 - UBIQUITIN-ASSOCIATED UBA/UBX DOMAIN-CONTAINING // UBX DOMAIN-CONTAINING PROTEIN 4	3449563..3459378
		PvUI111.10G020500	forward	SF1 - FAMILY NOT NAMED // T1B9.19 PROTEIN	3463433..3466389
		PvUI111.10G020600	reverse	phosphatidylinositol glycan, class T (PIGT)	3465445..3471652
		PvUI111.10G020700	forward	SF62 - SKP1-LIKE PROTEIN 20-RELATED	3471920..3473559
		PvUI111.10G020800	reverse	Uncharacterized conserved protein	3478078..3480811
		PvUI111.10G020900	reverse	RNA-binding protein Bicaudal-C	3484136..3494207
S08_24383486	Pv08	PvUI111.08G139700	reverse	Hydroquinone glucosyltransferase / Hydroquinone:O-glucosyltransferase	24281464..24289949
		PvUI111.08G139800	forward	Hydroquinone glucosyltransferase / Hydroquinone:O-glucosyltransferase	24323597..24325178
		PvUI111.08G139900	reverse	2-isopropylmalate synthase / Isopropylmalate synthetase // Homocitrate synthase / Homocitrate synthetase	24439517..24462695
S08_55730740	Pv08	PvUI111.08G225500	reverse	SF348 - PROPROTEIN CONVERTASE SUBTILISIN/KEXIN // SUBFAMILY NOT NAMED	55635218..55639939
		PvUI111.08G225600	reverse	F348 - PROPROTEIN CONVERTASE SUBTILISIN/KEXIN // SUBFAMILY NOT NAMED	55651689..55656068
		PvUI111.08G225700	reverse	SF348 - PROPROTEIN CONVERTASE SUBTILISIN/KEXIN // SUBFAMILY NOT NAMED	55687688..55692343
		PvUI111.08G225800	reverse	SF348 - PROPROTEIN CONVERTASE SUBTILISIN/KEXIN // SUBFAMILY NOT NAMED	55707274..55711582
		PvUI111.08G225900	reverse	SF348 - PROPROTEIN CONVERTASE SUBTILISIN/KEXIN // SUBFAMILY NOT NAMED	55742962..55749119
		PvUI111.08G226000	reverse	Subtilase family (Peptidase_S8) // PA domain (PA)	55761243..55765839
		PvUI111.08G226100	forward	SF582 - FAMILY NOT NAMED // P-LOOP CONTAINING NUCLEOSIDE TRIPHOSPHATE HYDROLASES SUPERFAMILY PROTEIN-RELATED	55788384..55790571
		PvUI111.08G226200	reverse	SF7 - FAMILY NOT NAMED // PROTEIN DA1-RELATED 2	55797503..55802289
		PvUI111.08G226300	forward	protein NEDD1 (NEDD1)	55816193..55824030
		PvUI111.08G226400	forward	serine/threonine-protein phosphatase PP1 catalytic subunit (PPP1C)	55809710..55813777
		PvUI111.08G226500	forward	protein NEDD1 (NEDD1)	55816193..55824030
		PvUI111.08G226600	forward	SF6 - FOLYLPOLYGLUTAMATE SYNTHASE-RELATED // SUBFAMILY NOT NAMED	55825585..55831820
S08_8738278	Pv08	PvUI111.08G088200	forward	Conserved alpha-helical protein	08:8639460..8645696
		PvUI111.08G088300	reverse	F215 - SERINE/THREONINE-PROTEIN KINASE // CBL-INTERACTING SERINE/THREONINE-PROTEIN KINASE 20	8648387..8652010
		PvUI111.08G088400	reverse	saposin (PSAP, SGP1)	8673172..8677919
		PvUI111.08G088500	reverse	saposin (PSAP, SGP1)	8679400..8683370
		PvUI111.08G088600	reverse	Weak chloroplast movement under blue light (WEMBL)	8687593..8691226
		PvUI111.08G088700	forward	GAG-POL-RELATED RETROTRANSPOSON // SUBFAMILY NOT NAMED	8698697..8700452
		PvUI111.08G088800	forward	Beta-ketoacyl-[acyl-carrier-protein] synthase III / KASIII	8703927..8711138
		PvUI111.08G088900	forward	SF5 - FAMILY NOT NAMED // EXPRESSED PROTEIN	8721779..8722746
S08_55730703	Pv08	PvUI111.08G225500	reverse	SF348 - PROPROTEIN CONVERTASE SUBTILISIN/KEXIN // SUBFAMILY NOT NAMED	55635218..55639939
		PvUI111.08G225600	reverse	SF348 - PROPROTEIN CONVERTASE SUBTILISIN/KEXIN // SUBFAMILY NOT NAMED	55651689..55656068
		PvUI111.08G225700	reverse	SF348 - PROPROTEIN CONVERTASE SUBTILISIN/KEXIN // SUBFAMILY NOT NAMED	55687688..55692343
		PvUI111.08G225800	reverse	SF348 - PROPROTEIN CONVERTASE SUBTILISIN/KEXIN // SUBFAMILY NOT NAMED	55707274..55711582
		PvUI111.08G225900	reverse	SF348 - PROPROTEIN CONVERTASE SUBTILISIN/KEXIN // SUBFAMILY NOT NAMED	55742962..55749119
		PvUI111.08G226000	reverse	Subtilase family (Peptidase_S8) // PA domain (PA)	55761243..55765839
		PvUI111.08G226100	forward	SF582 - FAMILY NOT NAMED // P-LOOP CONTAINING NUCLEOSIDE TRIPHOSPHATE HYDROLASES SUPERFAMILY PROTEIN-RELATED	55788384..55790571
		PvUI111.08G226200	forward	solute carrier family 25 (mitochondrial phosphate transporter), member 23/24/25/41 (SLC25A23S)	55792543..55796725
		PvUI111.08G226300	reverse	SF7 - FAMILY NOT NAMED // PROTEIN DA1-RELATED 2	55797503..55802289
		PvUI111.08G226400	forward	serine/threonine-protein phosphatase PP1 catalytic subunit (PPP1C)	55809710..55813777
		PvUI111.08G226500	forward	protein NEDD1 (NEDD1)	55816193..55824030
		PvUI111.08G226600	forward	SF6 - FOLYLPOLYGLUTAMATE SYNTHASE-RELATED // SUBFAMILY NOT NAMED	55825585..55831820
S05_25451953	Pv05	PvUI111.05G086600	forward		25373554..25377858
S04_29756136	Pv04	PvUI111.04G094400	forward	solute carrier family 45, member 1/2/4 (SLC45A1_2_4)	29737178..29740271
		PvUI111.04G094500	reverse		29756373..29756907
		PvUI111.04G094600	reverse	SF12 - MINI ZINC FINGER PROTEIN 2	29826909..29827532
S02_8541089	Pv02	PvUI111.02G066700	forward	SF23 - TRANSCRIPTION INITIATION FACTOR IIB-RELATED // SUBFAMILY NOT NAMED	8476743..8478582
		PvUI111.02G066800	forward		8478674..8479707
		PvUI111.02G066900	forward	Protein of unknown function (DUF1664) (DUF1664)	8483420..8489556
		PvUI111.02G067000	reverse	Pectate lyase / PPase-N	8531531..8534275
		PvUI111.02G067100	reverse	Alpha-amylase / Glycogenase // 4-alpha-D-((1->4)-alpha-D-glucano)trehalose trehalohydrolase / Maltooligosyl trehalose trehalohydrolase	8555229..8562857
		PvUI111.02G067200	reverse	Non-specific serine/threonine protein kinase / Threonine-specific protein kinase	8576912..8581171
		PvUI111.02G067300	reverse	SF93 - BAND 7 PROTEIN-RELATED // SUBFAMILY NOT NAMED	8639693..8641951
S11_25981955	Pv11	PvUI111.11G126300	forward	Protein of unknown function (DUF679) (DUF679)	25904814..25905423
